# Supplementary material for: Beneficial Effects of Opuntia humifusa (Korean Cheonnyuncho) on Human Health Based on Antioxidant Properties: Systematic Review and Meta-Analysis
Source: Antioxidants (Basel). 2023 Jan 11;12(1):174. doi: 10.3390/antiox12010174 (PMC9854510; doi:10.3390/antiox12010174)
Supplement: Supplementary file 1 [file antioxidants-12-00174-s001.zip]

Archive with 1 entries (1 files):
- antioxidants-2132188-supplementary.pdf
